# Supplementary material for: DUSP16 promotes cancer chemoresistance through regulation of mitochondria-mediated cell death
Source: Nat Commun. 2021 Apr 16;12:2284. doi: 10.1038/s41467-021-22638-7 (PMC8052345; doi:10.1038/s41467-021-22638-7)
Supplement: Supplementary file 4 — Source Data [file 41467_2021_22638_MOESM4_ESM.zip]

Archive with 38 entries (35 files):
- Source data files/
- Source data files/Graphs/
- Source data files/Graphs/Figure Graphs.xlsx
- Source data files/Graphs/HNSCC MKP7 PFS_source file.pzfx
- Source data files/Graphs/Supplementary Graphs.xlsx
- Source data files/Graphs/Survival analysis 1.spv
- Source data files/Western blot images/
- Source data files/Western blot images/Fig 1E-1F.jpg
- Source data files/Western blot images/Fig 1H.jpg
- Source data files/Western blot images/Fig 2A-HK-1 DUSP16 OE clones.pdf
- Source data files/Western blot images/Fig 4A-HK1.jpg
- Source data files/Western blot images/Fig 4B.jpg
- Source data files/Western blot images/Fig 4C-NugC3.jpg
- Source data files/Western blot images/Fig 4D-B.jpg
- Source data files/Western blot images/Fig 4F.jpg
- Source data files/Western blot images/Fig 6A.jpg
- Source data files/Western blot images/Fig S2-D.jpg
- Source data files/Western blot images/Fig S3C.jpg
- Source data files/Western blot images/Fig S3C.pdf
- Source data files/Western blot images/Fig S3D-HK-1 to Oxaliplatin.jpg
- Source data files/Western blot images/Fig S3E-HCT116.jpg
- Source data files/Western blot images/Fig S5A IP.jpg
- Source data files/Western blot images/Fig S5B.jpg
- Source data files/Western blot images/Fig S5C-JNK inhibition.jpg
- Source data files/Western blot images/Fig S5D-p38 inhibition.jpg
- Source data files/Western blot images/Fig S5E-JNK and p38 double inhibition.jpg
- Source data files/Western blot images/Fig S5G-C3 and C-Myc.jpg
- Source data files/Western blot images/Fig1B.jpg
- Source data files/Western blot images/Fig1C.jpg
- Source data files/Western blot images/Fig1G.jpg
- Source data files/Western blot images/Fig2D DLD1.jpg
- Source data files/Western blot images/Fig2G.jpg
- Source data files/Western blot images/Fig4G.jpg
- Source data files/Western blot images/Fig6D.jpg
- Source data files/Western blot images/FigS3E.jpg
- Source data files/Western blot images/FigS4 Bax inhibitor.jpg
- Source data files/Western blot images/FigS6C.jpg
- Source data files/Western blot images/FigS6D.jpg
