# Supplementary material for: DUSP16 promotes cancer chemoresistance through regulation of mitochondria-mediated cell death
Source: Nat Commun. 2021 Apr 16;12:2284. doi: 10.1038/s41467-021-22638-7 (PMC8052345; doi:10.1038/s41467-021-22638-7)
Supplement: Supplementary file 4 — Source Data [file 41467_2021_22638_MOESM4_ESM.zip › Source data files/Graphs/Figure Graphs.xlsx]

## Sheet: Fig 1B
																C666-1	CNE-1	HK-1	HONE-1
Experiemt 1		C666-1	CNE-1	HK-1	HONE-1											0.956	0.347	0.675	0.13
(EXPT1)		1	0.412	0.66	0.1											0.995	0.414	0.745	0.424
		0.912	0.282	0.69	0.16											1.05	0.51	0.665	0.28
	Avg	0.956	0.347	0.675	0.13
																1.00033	0.423667	0.695	0.278
		C666-1	CNE-1	HK-1	HONE-1											0.0472264	0.0819288	0.043589	0.14701
EXPT2		1	0.407	0.778	0.365
		0.99	0.421	0.712	0.483
	Avg	0.995	0.414	0.745	0.424
EXPT3		C666-1	CNE-1	HK-1	HONE-1
		1	0.5	0.66	0.27
		1.1	0.52	0.67	0.29
	Avg	1.05	0.51	0.665	0.28

## Sheet: Fig 1Ca-HK-1
EXPT1	0h	6h	12h	24h	48h			0h	6h	12h	24h	48h
	0.98	0.494	1.495	4.132	6.842			0.99	0.49	1.36	4.12	6.94
	1.014	0.49	1.216	4.104	7.029			1.01	0.48	1.22	5.11	7.31
Avg	0.997	0.492	1.3555	4.118	6.9355			1.03	0.493	1.5	4.98	8.1
							Avg	1.01	0.487667	1.36	4.73667	7.45
EXPT2	0h	6h	12h	24h	48h
	0.921	0.439	1.102	6.12	8.21
	1.1	0.52	1.343	4.1	6.41
Avg	1.0105	0.4795	1.2225	5.11	7.31
EXPT3	0h	6h	12h	24h	48h
	1.061	0.376	1.3	5.103	7.932
	0.994	0.61	1.69	4.85	8.215
Avg	1.0275	0.493	1.495	4.9765	8.0735

## Sheet: Fig 1Cb-C666
EXPT1	0h	6h	12h	24h	48h			0h	6h	12h	24h	48h
	0.96	1.274	2.395	3.202	2.029			1.03	1.38	2.35	3.2	2.09
	1.1	1.48	2.377	3.13	2.141			0.98	1.71	2.39	4.1	1.7
Avg	1.03	1.377	2.386	3.166	2.085			0.95	1.66	2.73	2.99	1.99
							Avg	0.986667	1.58333	2.49	3.43	1.92667
EXPT2	0h	6h	12h	24h	48h
	1.026	1.705	2.355	4.169	1.849
	0.926	1.71	2.417	4.03	1.47
Avg	0.976	1.7075	2.386	4.0995	1.6595
EXPT3	0h	6h	12h	24h	48h
	1.025	1.584	2.584	2.62	2.12
	0.865	1.735	2.87	3.36	1.86
Avg	0.945	1.6595	2.727	2.99	1.99

## Sheet: Fig 1D
Expt1	HK-1	C666-1		HK-1	C666-1		HK-1	C666-1		HK-1	C666-1		HK-1	C666-1
	Control			5ug			10ug			20ug			30ug
Avg	4.72	13.73		28.21	17.71		46.25	17.58		59.81	21.85		60.73	24.51
Expt2	5.63	14.49		27.4	19.43		46	17.6		59.7	22.58		61.1	26.94
	4.42	13.2		27.9	16.6		46.1	17.3		59	20.7		60.2	24.4
Avg	5.025	13.845		27.65	18.015		46.05	17.45		59.35	21.64		60.65	25.67
Expt3	5.38	14.4		29	17.1		50	20		65	22.2		67.4	24.2
	3.66	15.1		26	18.9		55	18.8		66	20.7		70	22
Avg	4.52	14.75		27.5	18		52.5	19.4		65.5	21.45		68.7	23.1
	4.72	13.73		28.21	17.71		46.25	17.58		59.81	21.85		60.73	24.51
	5.025	13.845		27.65	18.015		46.05	17.45		59.35	21.64		60.65	25.67
	4.52	14.75		27.65	18.015		52.5	19.4		65.5	21.45		68.7	23.1
% of apoptotic cells
	4.755	14.1083		27.8367	17.9133		48.2667	18.1433		61.5533	21.6467		63.36	24.4267
Expt3	Control			5ug			10ug			20ug			30ug
Avg	93.77	84.53		58.06	79.62		34.01	78.27		21.61	75.28		22.22	71.47
	93.7	83.3		58.1	78.9		30.9	78.2		21.1	74.1		21.2	71.4
	94.2	84.5		57.8	79.5		33.8	77.9		23	74.4		25	70.7
Avg	93.95	84.5		57.95	79.2		32.35	78.05		22.05	74.25		23.1	71.05
	95.6	83.9		54	79.2		42	80.4		27	73		18.1	69.6
	96.4	87.1		53	82		30.5	75		19	75		24.1	67
Avg	96	85.5		53.5	80.6		36.25	77.7		23	74		21.1	68.3
	93.77	84.53		58.06	79.62		34.01	78.27		21,61	75.28		22.22	71.47
	93.95	83.9		57.95	79.2		32.35	78.05		22.05	74.25		23.1	71.05
	96	85.5		53.5	80.6		36.35	77.7		23	74		21.1	68.3
% of live cells
	94.5733	84.6433		56.5033	79.8067		34.2367	78.0067		22.525	74.51		22.14	70.2733

## Sheet: Fig 2A
Vect	C4	C5	DUSP16	D6	D7	D8	D11
	1	0.91		20.05	21.9	31.3	36.4
	0.998	0.95		22.19	25.8	27.7	30.9
Avg	0.999	0.93		21.12	23.85	29.5	33.7

## Sheet: Fig 2C
			Control		Cisplatin				Control		Cisplatin
Expt1	% of live cells		Vector	DUSP16	Vector	DUSP16	% of apoptotic cells		Vector	DUSP16	Vector	DUSP16
			91.9	90.5	40.5	64.5			7.84	9.42	59.4	35.4
			87.5	87.4	44.4	73.5			12.15	12.43	55.5	26.45
		Avg	89.7	88.95	42.45	69			9.995	10.925	57.45	30.925
Expt2	Live cell %		Control		Cisplatin		Apoptotic cell %		Control		Cisplatin
			Vector	DUSP16	Vector	DUSP16			Vector	DUSP16	Vector	DUSP16
			91.6	93.5	31.5	57.9			7.95	6.24	67.1	42
			92	90.1	27	56.6			7.04	8.69	72.7	44
		Avg	91.8	91.8	29.25	57.25			7.495	7.465	69.9	43
Expt3	Live %		Control		Cisplatin		Apoptotic cell %		Control		Cisplatin
			Vector	DUSP16	Vector	DUSP16			Vector	DUSP16	Vector	DUSP16
			90.8	90.4	35.85	63.13			8.75	9.2	63.7	36.97
	% of live cells		Control		Cisplatin		Apoptotic cell %		Control		Cisplatin
			Vector	DUSP16	Vector	DUSP16			Vector	DUSP16	Vector	DUSP16
			89.7	88.95	42.45	69			9.995	10.925	57.45	30.925
			91.8	91.8	29.25	57.25			7.495	7.465	69.9	43
			90.8	90.4	35.85	63.13			8.75	9.2	63.7	36.97
		Avg	90.7667	90.3833	35.85	63.1267			8.74667	9.19667	63.6833	36.965

## Sheet: Fig 2D
Vector clones			DUSP16 clones
1	2.18		1	85.72
2	2.36		2	138.74
3	2.12		3	121.9
4	2.24		4	103.19
5	1.32		5	139.59
6	1		6	334.65

## Sheet: Fig 2F
DLD1
			Control		Cisplatin				Control		Cisplatin				% of live cells						% of apoptotic cells
Expt1	% of live cells		Vector	DUSP16	Vector	DUSP16	% of apoptotic cells		Vector	DUSP16	Vector	DUSP16			Control		Cis				Control		Cis
			95	96.7	17.4	73.3			4.5	2.9	82.2	26.5			Vect	D16	Vect	D16			Vect	D16	Vect	D16
			95	98	18	79.1			4.2	1.9	82	20			95	97.35	17.7	76.2			4.35	2.4	82.1	23.25
		Avg	95	97.35	17.7	76.2			4.35	2.4	82.1	23.25			96.45	97.85	20.6	78.85			3.4	2.05	77.85	20.9
															96.1	97.7	15.4	69			3.75	2.1	81.9	30.1
			Control		Cisplatin				Control		Cisplatin			Avg	95.85	97.6333	17.9	74.6833			3.83333	2.18333	80.6167	24.75
Expt2	% of live cells		Vector	DUSP16	Vector	DUSP16	% of apoptotic cells		Vector	DUSP16	Vector	DUSP16
			95.9	98.7	17.2	82			3.8	1.3	80.7	17.5
			97	97	24	75.7			3	2.8	75	24.3
		Avg	96.45	97.85	20.6	78.85			3.4	2.05	77.85	20.9
			Control		Cisplatin				Control		Cisplatin
Expt3	% of live cells		Vector	DUSP16	Vector	DUSP16	% of apoptotic cells		Vector	DUSP16	Vector	DUSP16
		Avg	96.1	97.7	15.4	69			3.75	2.1	81.9	30.1

## Sheet: Fig 2G
	Clone	Vector	DUSP16
	1	2.1	3.84
	2	0.99	2.99
	3	1	3.79
	4		6.02
	5		5.55

## Sheet: Fig 2I
NugC3
			Control		Cisplatin				Control		Cisplatin					% of live cells						% of apoptotic cells
Expt1	% of live cells		Vector	DUSP16	Vector	DUSP16	% of apoptotic cells		Vector	DUSP16	Vector	DUSP16				Control		Cis				Control		Cis
			95.5	93.6	45.5	75.1			4.33	6.3	49.6	22.5				Vect	D16	Vect	D16			Vect	D16	Vect	D16
			97	97	48	78			3	2.7	51.7	21.9				96.25	95.3	46.75	76.55			3.665	4.5	50.65	22.2
		Avg	96.25	95.3	46.75	76.55			3.665	4.5	50.65	22.2				94.5	95.35	47	79.5			4.9	4.5	52.45	19.95
																93.6	94.5	60.4	75.73			5.29	5	33.8	20.1
			Control		Cisplatin				Control		Cisplatin				Avg	94.7833	95.05	51.3833	77.26			4.61833	4.66667	45.6333	20.75
Expt2	% of live cells		Vector	DUSP16	Vector	DUSP16	% of apoptotic cells		Vector	DUSP16	Vector	DUSP16
			94	95	42	85			5.1	4.9	56.9	14.7
			95	95.7	52	74			4.7	4.1	48	25.2
		Avg	94.5	95.35	47	79.5			4.9	4.5	52.45	19.95
			Control		Cisplatin				Control		Cisplatin
Expt3	% of live cells		Vector	DUSP16	Vector	DUSP16	% of apoptotic cells		Vector	DUSP16	Vector	DUSP16
			95.6	93.2	61.7	71.3			4.18	6.05	32.9	24
			94.1	94.5	63.2	79.4			5.46	5.06	30.6	17.22
			93.6	95.8	56.3	76.5			6.23	3.91	37.9	19.1
		Avg	94.4333	94.5	60.4	75.7333			5.29	5.00667	33.8	20.1067

[truncated: 14 more sheets: Fig 3A, Fig 3B, Fig 3C, Fig3D, Fig4H, Fig 5A, Fig 5B, Fig 5D-F, Fig6A, Fig6C, Fig7A, Fig 7B, Fig7D, Fig7F]
