# Supplementary material for: DUSP16 promotes cancer chemoresistance through regulation of mitochondria-mediated cell death
Source: Nat Commun. 2021 Apr 16;12:2284. doi: 10.1038/s41467-021-22638-7 (PMC8052345; doi:10.1038/s41467-021-22638-7)
Supplement: Supplementary file 4 — Source Data [file 41467_2021_22638_MOESM4_ESM.zip › Source data files/Graphs/Supplementary Graphs.xlsx]

## Sheet: FigS1A
Expt1	HK-1	C666-1		HK-1	C666-1		HK-1	C666-1		HK-1	C666-1		HK-1	C666-1
	Control			5ug			10ug			20ug			30ug
	4.72	11.73		6.07	13.21		9.67	14		33.88	16.65		42.52	18.7
Expt2	4.42	14.4		8.38	11.72		16.4	13.4		36.1	18.9		46.5	21.5
	5.6	13.2		9.4	14.07		17.3	14.5		31.3	20.4		44.9	22.5
Avg	5.01	13.8		8.89	12.895		16.85	13.95		33.7	19.65		45.7	22
Expt3	4.6	11.2		8.14	13.6		12.64	20.45		32.6	22.8		47.8	24.5
	5.63	18.2		8.17	20.7		12.64	23.45		34.5	23.2		44.6	28.7
Avg	5.115	14.7		8.155	17.15		12.64	21.95		33.55	23		44.6	28.7
	4.7	11.7		6.1	13.2		9.7	14		33.9	16.7		42.5	18.7
	5	13.8		8.9	12.9		16.9	14		33.7	19.7		45.7	22
	5.1	13.8		8.2	17.2		12.6	22		33.55	23		44.6	28.7
Avg % of apoptotic cells
	4.93333	13.1		7.73333	14.4333		13.0667	16.6667		33.7167	19.8		44.2667	23.1333
Expt1	HK-1	C666-1		HK-1	C666-1		HK-1	C666-1		HK-1	C666-1		HK-1	C666-1
	Control			5ug			10ug			20ug			30ug
Avg	93.77	87.53		92.13	86.45		90.2	85.15		65.7	82.35		56.93	80.9
Expt 2	93.7	85.5		90.3	87.5		83.7	83.2		63.9	80.3		53.9	78.9
	94.2	86.3		89.6	85.25		82.6	84.5		67.8	79.1		54.5	77.2
Avg	93.95	85.9		89.95	86.375		83.15	83.85		65.85	79.7		54.2	78.05
Expt3	95.6	87.9		90.1	84.3		85.4	79.9		60.4	80.4		58.7	80.5
	96.4	81.6		91.8	77.8		82.2	74.2		65	74.8		56.2	68.6
Avg	96	84.75		90.95	81.05		83.8	77.05		62.7	77.6		57.45	74.55
	93.77	87.53		92.13	86.45		90.2	85.15		65.7	82.35		56.93	80.9
	93.95	85.9		90	86.4		83.15	83.85		65.85	79.7		54.2	78.1
	96	84.8		91	81.1		83.8	77.1		62.7	77.6		57.5	74.6
Avg % of live cells
	94.5733	86.0767		91.0433	84.65		85.7167	82.0333		64.75	79.8833		56.21	77.8667

## Sheet: FigS2A
		DUSP16 mRNA
	Vector	1	2	3	4	5	DUSP16 OE	1	2	3	4	5	6	7	8	9
		1.17	1.75	3.47	0.73	1.42		283.23	416.03	379.48	253.91	204.47	569.78	319.45	414.39	297.74
		0.85	2.57	2.57	1.65	1.21		229.21	428.8	34.13	224.71	169.27	567.48	308.03	433.86	258.28
	Avg	1.01	2.16	3.02	1.19	1.315		256.22	422.415	206.805	239.31	186.87	568.63	313.74	424.125	278.01

## Sheet: FigS2C
		EXPT1			Vector		DUSP16
					Live	Apoptotic	Live	Apoptotic		% of Live cells
			Control		89.2	10.5	95.4	4.5			Control			Cisplatin
					89.2	10.7	93.3	6.6			Vector	DUSP16		Vector	DUSP16
					91.6	8.2	93.7	5.8			90	94.1		71.1	86.8
			Cisplatin		62.5	35.9	86.8	13			91	93		72.6	85.1
					76.2	22.5	87.5	17.3			95.4	96.8		77.9	88.3
					74.6	24.1	86	13.8
			Control	Avg	90	9.8	94.1333	5.63333		Avg % of Live cells
			Cisplatin	Avg	71.1	27.5	86.7667	14.7			92.1333	94.6333		73.8667	86.7333
		EXPT2			Vector		DUSP16
					Live	Apoptotic	Live	Apoptotic		% of Apoptotic cells
			Control		92.6	7.4	93.3	6.64			Control			Cisplatin
					90.2	9.76	92.3	7.68			Vector	DUSP16		Vector	DUSP16
					90.3	9.74	93.4	6.62			9.8	5.6		27.5	14.7
			Cisplatin		72.7	26.32	85.1	14.74			9	7		27	14.8
					74.4	25.23	86.4	13.32			4.5	3.09		22.1	11.2
					70.6	29.4	83.7	16.3
										Avg % of Apoptotic cells
			Control	Average	91.0333	8.96667	93	6.98			7.76667	5.23		25.5333	13.5667
			Cisplatin	Average	72.5667	26.9833	85.0667	14.7867
		EXPT3			Vector		DUSP16
					Live	Apoptotic	Live	Apoptotic
			Control		94	5.94	96.5	3.43
					96.8	3.02	96.3	3.66
					95.3	4.62	97.5	2.18
			Cisplatin		79.6	20.3	89	9.72
					76.3	22.6	88.6	10.34
					77.7	23.3	87.3	11.22
			Control	Average	95.3667	4.52667	96.7667	3.09
			Cisplatin	Average	77.8667	22.0667	88.3	10.4267

## Sheet: FigS3B
Expt1
	Treatment		Vector		DUSP16			% of apoptotic cells
			Live	Apoptotic	Live	Apoptotic		Vehicle			Cis			Carbp				Oxal
	Control		94.5	5.45	95.7	4.34		Vector	DUSP16		Vector	DUSP16		Vector	DUSP16		Vector	DUSP16
			94.8	5.11	95	5.01		5.4	4.3		80.27	42.99		37.88	22.92		36.6	21.5
			94.3	5.65	96.4	3.56		2.71	3.48		64.43	25.2		41.61	27.69		34.51	25.13
	Cisplatin		21	79.12	56.4	43.65		3.51	3.38		78.83	38.28		41.89	19.16		38.23	11.98
			18.3	80.893	57.7	42.3		Avg
			19.2	80.78	57	43.02		3.87333	3.72		74.51	35.49		40.46	23.2567		36.4467	19.5367
	Carboplatin		60.8	38.98	75.7	23.73
			63	36.64	79.3	21
			61.6	38.03	75.4	24.03
	Oxaliplatin		61.1	38.3	77.5	22.14
			64.6	35.1	78.7	20.97
			63.1	36.4	78.4	21.39
	Control	Average		5.40333		4.30333
	Cisplatin	Average		80.2643		42.99
	Carboplatin	Average		37.8833		22.92
	Oxaliplatin	Average		36.6		21.5
Expt2
			Live	Apoptotic	Live	Apoptotic
	Control		96.8	3.11	95.1	4.7
			97.6	2.31	97.1	2.81
			97.2	2.71	96.9	2.94
	Cisplatin		36.5	63.4	65.6	24.3
			33.2	66.9	63.6	26.4
			36.9	63	65.2	24.9
	Carboplatin		57.6	42.26	73.8	26.03
			58.4	41.42	71.9	28.04
			58.6	41.16	70.7	29.01
	Oxaliplatin		65.1	34.73	74.3	25.26
			64.3	35.39	74.2	25.38
			66.3	33.41	74.7	24.75
	Control	Average		2.71		3.48333
	Cisplatin	Average		64.4333		25.2
	Carboplatin	Average		41.6133		27.6933
	Oxaliplatin	Average		34.51		25.13
Expt3
			Live	Apoptotic	Live	Apoptotic
	Control		96.3	3.65	96.6	3.29
			96.5	3.34	96.1	3.8
			96.3	3.53	96.9	3.06
	Cisplatin		17.7	82.3	64.17	35.35
			26.7	73.3	61.15	38.7
			19.1	80.9	59.5	40.8
	Carboplatin		60.7	38.68	75.9	20.51
			56.5	43.17	80.3	18.97
			55.9	43.83	81.2	18.01
	Oxaliplatin		57.5	42.19	86.2	13.74
			62.4	37.34	88.6	11.31
			64.7	35.16	89.1	10.89
	Control	Average		3.50667		3.38333
	Cisplatin	Average		78.8333		38.2833
	Carboplatin	Average		41.8933		19.1633
	Oxaliplatin	Average		38.23		11.98

## Sheet: FigS4A
	5-FU
	Expt1		HCT116				HK-1				Nugc3				MDA-MB231
			Vector		DUSP16		Vector		DUSP16		Vector		DUSP16		Vector		DUSP16
			Live	Apoptotic	Live	Apoptotic	Live	Apoptotic	Live	Apoptotic	Live	Apoptotic	Live	Apoptotic	Live	Apoptotic	Live	Apoptotic
			52	48	68.4	31.6	56.9	43.1	72.5	27.55	48.4	51.6	61.2	38.8	72.4	27.6	80.7	19.34
			50.7	49.3	63.5	36.4	58.3	41.7	72.5	27.55	43	57	63.4	36.6	75.8	24.22	82.7	17.32
		Avg	51.35	48.65	65.95	34	57.6	42.4	72.5	27.55	45.7	54.3	62.3	37.7	74.1	25.91	81.7	18.33
	Expt2		HCT116				HK-1				Nugc3				MDA-MB231
			Vector		DUSP16		Vector		DUSP16		Vector		DUSP16		Vector		DUSP16
			Live	Apoptotic	Live	Apoptotic	Live	Apoptotic	Live	Apoptotic	Live	Apoptotic	Live	Apoptotic	Live	Apoptotic	Live	Apoptotic
			53.2	46.8	78.4	21.59	61.1	38.9	78.1	21.78	43	56.9	61.5	38.5	71.3	28.7	83.7	16.23
			53.4	46.6	77.5	22.58	56.9	42.86	79.3	20.61	43.2	56.8	59.4	40.6	70	30	81.3	18.69
		Avg	53.3	46.7	77.95	22.085	59	40.88	78.7	21.195	43.1	56.85	60.45	39.55	70.65	29.35	82.5	17.46
	Expt3		HCT116				HK-1				Nugc3				MDA-MB231
			Vector		DUSP16		Vector		DUSP16		Vector		DUSP16		Vector		DUSP16
			Live	Apoptotic	Live	Apoptotic	Live	Apoptotic	Live	Apoptotic	Live	Apoptotic	Live	Apoptotic	Live	Apoptotic	Live	Apoptotic
			50.8	49.2	65.2	34.8	57.4	42.6	71.3	28.7	46	54	62.8	37.19	74.4	25.6	81.9	18.19
			52.4	47.7	78.2	21.76	58.5	41.4	80.8	19.14	41.1	58.8	62.5	37.5	68.7	31.3	85.2	14.8
		Avg	51.6	48.45	71.7	28.28	57.95	42	76.05	23.92	43.55	56.4	62.65	37.345	71.55	28.45	83.55	16.495
				HCT116			HK-1			Nugc3			MDA-MB231
		% of live cells		Vector	DUSP16		Vector	DUSP16		Vector	DUSP16		Vector	DUSP16
				51.35	65.95		57.6	72.5		45.7	62.3		74.1	81.7
				53.3	77.95		59	78.7		43.1	60.45		70.65	82.5
				51.6	71.7		57.95	76.05		43.55	62.65		71.55	83.55
			Avg	52.0833	71.8667		58.1833	75.75		44.1167	61.8		72.1	82.5833
		% of apoptotic cells		48.65	34		42.4	27.55		54.3	37.7		25.91	18.33
				46.7	22.1		40.88	21.2		56.85	39.55		29.35	17.46
				48.45	28.28		42	23.92		56.4	37.35		28.45	16.5
			Avg	47.9333	28.1267		41.76	24.2233		55.85	38.2		27.9033	17.43

## Sheet: FigS4B
	Epirubicin
	Expt1		HCT116				HK-1				Nugc3				MDA-MB231
			Vector		DUSP16		Vector		DUSP16		Vector		DUSP16		Vector		DUSP16
			Live	Apoptotic	Live	Apoptotic	Live	Apoptotic	Live	Apoptotic	Live	Apoptotic	Live	Apoptotic	Live	Apoptotic	Live	Apoptotic
			26.2	73.8	55.3	44.6	56.2	43.8	65.3	34.6	38.4	61.6	54.2	45.8	42.5	57.45	55.3	44.75
			25.4	74.6	56.3	43.7	50.4	49.6	62.3	37.7	33	67	53.4	46.6	41.5	58.52	57.8	42.18
		Avg	25.8	74.2	55.8	44.15	53.3	46.7	63.8	36.15	35.7	64.3	53.8	46.2	42	57.985	56.55	43.465
	Expt2		HCT116				HK-1				Nugc3				MDA-MB231
			Vector		DUSP16		Vector		DUSP16		Vector		DUSP16		Vector		DUSP16
			Live	Apoptotic	Live	Apoptotic	Live	Apoptotic	Live	Apoptotic	Live	Apoptotic	Live	Apoptotic	Live	Apoptotic	Live	Apoptotic
			23.1	76.8	50.3	49.8	52.8	47.3	61.7	38.3	43.1	56.9	58.7	41.3	50.3	49.69	68.2	31.8
			21.7	78.4	50	50.1	53.2	46.9	62.2	37.9	41.9	58.1	58.1	41.9	49.5	50.56	70.5	29.57
		Avg	22.4	77.6	50.15	49.95	53	47.1	61.95	38.1	42.5	57.5	58.4	41.6	49.9	50.125	69.35	30.685
	Expt3		HCT116				HK-1				Nugc3				MDA-MB231
			Vector		DUSP16		Vector		DUSP16		Vector		DUSP16		Vector		DUSP16
			Live	Apototic	Live	Apoptotic	Live	Apoptotic	Live	Apoptotic	Live	Apoptotic	Live	Apoptotic	Live	Apoptotic	Live	Apoptotic
			25.6	74.5	55.4	44.6	53.7	45.4	66.3	33.7	34.4	65.7	52.5	47.5	41.8	58.28	57.2	42.87
			22.3	77.5	49.6	50.5	53.9	46.2	62.2	37.8	42.7	57.3	58.7	41.3	48.9	51.04	69.2	30.77
		Avg	23.95	76	52.5	47.55	53.8	45.8	64.25	35.75	38.55	61.5	55.6	44.4	45.35	54.66	63.2	36.82
			HCT116			HK-1			Nugc3			MDA-MB231
	% of live cells		Vector	DUSP16		Vector	DUSP16		Vector	DUSP16		Vector	DUSP16
			25.8	55.8		53.3	63.8		35.7	53.8		42	56.55
			22.4	50.15		53	61.95		42.5	58.4		49.9	69.35
			23.95	52.5		53.8	64.25		38.55	55.6		45.35	63.2
		Avg	24.05	52.8167		53.3667	63.3333		38.9167	55.9333		45.75	63.0333
	% of apoptotic cells
			74.2	44.15		46.7	36.15		64.3	46.2		57.99	43.47
			77.6	49.95		47.1	38.1		57.75	41.6		50.13	30.69
			76	53.37		45.8	35.75		61.5	44.4		54.6	36.82
		Avg	75.9333	49.1567		46.5333	36.6667		61.1833	44.0667		54.24	36.9933

## Sheet: FigS5B
		HK1								Control			Cis			Cis+ iBax
Expt1			Vector		DUSP16					Vector	DUSP16		Vector	DUSP16		Vector	DUSP16
			Live	Apoptotic	Live	Apoptotic		% of apopt		7.55	6.95		44.97	18.26		20.86	18.26
	Control		93	7	93.1	6.89				7.3	6.79		43.9	28.4		34.39	27.34
			92.7	7.33	92.8	7.21				4.81	4.97		51.17	12.27		17.73	9.35
			91.7	8.31	93.3	6.74			Avg	7.425	6.87		44.435	23.33		27.625	22.8
	Cisplatin		56.4	43.7	80.7	19.37
			54.6	45.4	81.7	18.32
			54.2	45.8	82.9	17.08
	Cisplatin + Baxi		80.2	19.79	80.9	19.16
			78.3	21.71	83.3	16.76
			79	21.08	81.1	18.86
	Control	Average		7.54667		6.94667
	Cisplatin	Average		44.9667		18.2567
	Cisplatin + Baxi	Average		20.86		18.26
Expt2			Vector		DUSP16
			Live	Apoptotic	Live	Apoptotic
	Control		93.2	6.82	93	6.89
			92.2	7.85	93.5	6.51
			92.7	7.25	93	6.97
	Cisplatin		54.5	45.5	73.3	26.7
			57.5	42.6	71.4	28.62
			56.4	43.6	70.1	29.89
	Cisplatin + Baxi		67.1	32.97	73.4	26.59
			68.6	31.38	73.6	26.34
			61.2	38.81	70.8	29.1
	Control	Average		7.30667		6.79
	Cisplatin	Average		43.9		28.4033
	Cisplatin + Baxi	Average		34.3867		27.3433
Expt3			Vector		DUSP16
			Live	Apopt	Live	Apopt
	Control		96	3.96	95.7	4.21
			94.2	5.67	95.1	4.78
			95.1	4.81	93.9	5.93
	Cis		48	51.6	84.1	15.76
			46.9	52.6	89.7	10
			50.8	49.3	83.9	11.05
	Cis + Baxi		88.3	11.49	93.8	6.02
			71	28.6	89.2	10.59
			76.7	13.1	88.4	11.43
	Control	Avg	95.1	4.81333	94.9	4.97333
	Cis	Avg	48.5667	51.1667	85.9	12.27
	Cis + Baxi	Avg	78.6667	17.73	90.4667	9.34667

## Sheet: FigS5C
		Treatment		Vector		DUSP16							Control		Cis		Cis + iBax
				Live	Apoptotic	Live	Apoptotic						Vector	DUSP16	Vector	DUSP16	Vector	DUSP16
		Control		98.6	1.38	99.4	0.63				% Apoptotic cells		1.43333	1.43	58.4333	29.2833	35.3233	30.88
				98.8	1.17	98.7	1.29						1.73667	1.5	57.37	17.59	34.67	25.7633
				97.8	1.75	97.6	2.37						1.59	2.51	57.17	19.3	24.1	10.51
		Cisplatin		41.7	58.7	69.3	30.8					Avg	1.58667	1.81333	57.6578	22.0578	31.3644	22.3844
				43.3	56.8	72.4	27.65
				40.2	59.8	70.6	29.4
		Cisplatin + Baxi		66.6	33.37	69.9	30.08
				66.9	33.04	70.7	29.36
				60.4	39.56	66.8	33.2
		Control	Average		1.43333		1.43
		Cisplatin	Average		58.4333		29.2833
		Cisplatin + Baxi	Average		35.3233		30.88
				Vector		DUSP16
				Live	Apoptotic	Live	Apoptotic
		Control		98.3	1.73	98.1	1.87
				98.5	1.51	98.3	1.68
				98	1.97	99.1	0.95
		Cisplatin		41.9	57.8	84.1	15.83
				41.3	58.6	83.8	17.67
				44.1	55.7	80.8	19.26
		Cisplatin + Baxi		62.7	37.3	76.8	23.21
				66.8	33.1	72.9	27.09
				66.4	33.6	73.1	26.99
		Control	Average		1.73667		1.5
		Cisplatin	Average		57.3667		17.5867
		Cisplatin + Baxi	Average		34.6667		25.7633
				Vector		DUSP16
				Live	Apopt	Live	Apopt
		Contorl		98.8	1.1	98.5	1.37
				96.8	2.12	96.1	3.74
				98.3	1.54	97.3	2.41
		Cisplatin		34.2	65.6	85.7	14.13
				35.5	64.3	76.7	23.1
				40	41.6	79.1	20.67
		Cis + Baxi		72.8	27	88.4	10.43
				78	21.8	87.4	10.4
				76.1	23.5	89.2	10.7
			Avg
		Control		97.9667	1.58667	97.3	2.50667
		Cis		36.5667	57.1667	80.5	19.3
		Cis + Baxi		75.6333	24.1	88.3333	10.51
											0

## Sheet: FigS5D
Treatment		Vector		DUSP16
		Live	Apoptotic	Live	Apoptotic							Control		Cis		Cis + iBax
Control		89.8	10.19	90.1	9.86							Vector	DUSP16	Vector	DUSP16	Vector	DUSP16
		90.1	9.89	91.9	8.1				Average % of apopt cells			10.02	8.89	50.73	19.76	25.37	23.43
		90	10	91.3	8.71
Cisplatin		49.3	50.7	80.4	19.61
		50.3	49.8	80.7	19.36
		48.3	51.7	79.7	20.31
Cisplatin + Baxi		74.7	25.26	75.6	24.42
		73.7	26.31	74.9	25.19
		75.5	24.53	79.3	20.68
Control	Average		10.0267		8.89
	std dev		0.151767		0.8937
	ttest				0.155032	ns
Cisplatin	Average		50.7333		19.76
	std dev		0.950438		0.492443
	ttest				1.74089e-05	***
Cisplatin + Baxi	Average		25.3667		23.43
	std dev		0.894781		2.41249
	ttest				0.29793	ns
Treatment		Vector		DUSP16
		Live	Apoptotic	Live	Apoptotic
Control		91.2	8.78	90.4	9.61
		92.8	7.2	90.6	9.42
		90.1	9.92	91.7	8.28
Cisplatin		52.3	47.6	75.4	24.59
		53.1	46.6	72.9	27.1
		52	47.8	74.1	25.81
Cisplatin + Baxi		70.8	29.14	75.8	24.17
		69.5	30.46	74.8	25.21
		64	36	77.1	22.9
Control	Average		8.63333		9.10333
	std dev		1.36592		0.719328
	ttest				0.63414	ns
Cisplatin	Average		47.3333		25.8333
	std dev		0.64291		1.25516
	ttest				0.000124389	***
Cisplatin + Baxi	Average		31.8667		24.0933
	std dev		3.63991		1.15691
	ttest				0.05485	ns

## Sheet: FigS5E
Treatment		Vector		DUSP16
		Live	Apoptotic	Live	Apoptotic
Control		93.2	6.75	94.6	5.4
		93.9	6.11	93.5	6.47
		93.6	6.36	95.4	4.58
Cisplatin		62.4	37.6	82	17.96
		62.5	37.4	77.7	22.3
		59.7	40.2	79.9	20.08
Cisplatin + Baxi		74	26.03	80	19.97
		77.7	22.3	80.3	19.74
		75.4	24.58	77.2	22.74
Control	Average		6.40667		5.48333
	std dev		0.322542		0.947752
	ttest				0.227901	ns
Cisplatin	Average		38.4		20.1133
	std dev		1.56205		2.17019
	ttest				0.000492816	***
Cisplatin + Baxi	Average		24.3033		20.8167
	std dev		1.88033		1.66962
	ttest				0.0751257	ns
Treatment		Vector		DUSP16
		Live	Apoptotic	Live	Apoptotic					Control		Cis		Cis + iBax
Control		96.3	3.65	97.1	2.92					Vector	DUSP16	Vector	DUSP16	Vector	DUSP16
		96	3.96	96	3.97			Avg % of apopt cells		3.7	3.3	30.72	13.59	19.49	15.13
		96.5	3.49	97	3.02
Cisplatin		70.5	29.48	86.4	13.58
		69.3	30.75	85.7	14.33
		68.1	31.93	87.1	12.88
Cisplatin + Baxi		82.3	17.62	85.6	14.34
		80.8	19.15	85.5	14.52
		78.4	21.69	83.4	16.54
Control	Average		3.7		3.30333
	std dev		0.238956		0.579511
	ttest				0.362243	ns
Cisplatin	Average		30.72		13.5967
	std dev		1.22528		0.725144
	ttest				0.00014345	***
Cisplatin + Baxi	Average		19.4867		15.1333
	std dev		2.05578		1.22153
	ttest				0.0457207	*

[truncated: 1 more sheets: FigS6E]
